# Supplementary material for: Knowledge, attitudes and practices towards dog-bite related rabies in para-medical staff at rural primary health centres in Baramati, western India
Source: PLoS One. 2018 Nov 16;13(11):e0207025. doi: 10.1371/journal.pone.0207025 (PMC6239288; doi:10.1371/journal.pone.0207025)
Supplement: S1 File — (XLSX) [file pone.0207025.s001.xlsx]

## Sheet: Sheet1
Loc	Q		A	B	C	D	E	F	G	H	I	J	K	L	M	N	O	P	Q	R	S	T	U	V	W	X	Y	Z	AA
Katphal	ANM		ANM	30	NO	DOG	YES	NO	YES	YES	YES	YES	YES	SPWT	NO	YES	5	NO	YES	30	YES	YES	ARV	YES	NO	YES	NOT SURE	NOT SURE	Lack of awareness
Katphal	GNM		DIP	20	NO	DOG	YES	NO	YES	NO	NO	NO	YES	SPWT	NO	YES	2	YES	YES	10	YES	YES	ARV	YES	YES	YES	YES	NO	Lack of awareness
Katphal	PH		DPHARM	13	NO	DOG	YES	NO	YES	NO	NO	NOT SURE	YES	SPWT	NO	YES	5	NO	YES	7	YES	YES	ARV	YES	NO	NO	NOT SURE	NOT SURE	Lack of vaccinations for FRD
Parawadi	PH		DPHARM	16	NO	DOG	YES	NO	YES	YES	NO	YES	YES	SPWT	NO	YES	6	NO	YES	14	YES	YES	ARV/RIG	YES	NO	YES	NOT SURE	NOT SURE	Lack of control over stray dog population
Parawadi	HWT		HWT	8	NO	DOG	YES	NO	YES	YES	NO	NO	YES	SPWT	YES	YES	5	YES	YES	3	YES	YES	ARV	YES	YES	YES	NOT SURE	NOT SURE	Lack of awareness
Parawadi	GNM		GNM	31	NO	DOG	YES	NO	YES	YES	YES	YES	YES	SPWT	NO	YES	5	NO	YES	10	YES	YES	ARV	YES	NO	YES	YES	NO	Lack of awareness
Parawadi	GNM		GNM	15	NO	DOG	YES	NO	YES	NO	NO	YES	YES	SPWT	NO	YES	10	YES	YES	30	YES	YES	ARV	YES	NO	YES	YES	NO	Lack of control over stray dog population
Dorlewadi	PH		DPHARM	12	NO	DOG	YES	NO	YES	NO	NO	YES	YES	SPWT	NO	YES	2	NO	YES	14	YES	YES	ARV	YES	NO	YES	NOT SURE	NOT SURE	Lack of control over stray dog population
Dorlewadi	MPW		MPW	22	NO	DOG	YES	NO	YES	NO	NO	YES	YES	SPWT	NO	YES	2	NO	YES	14	YES	YES	ARV	YES	NO	YES	NOT SURE	NOT SURE	Lack of control over stray dog population
Dorlewadi	ANM		ANM	31	NO	DOG	YES	NO	YES	YES	NO	YES	YES	SPWT	NO	YES	10	YES	YES	7	YES	YES	ARV	YES	NO	YES	NOT SURE	NO	Lack of control over stray dog population
Dorlewadi	MPW		MPW	4	NO	DOG	YES	NO	YES	YES	NO	YES	YES	SPWT	NO	YES	2	NO	YES	10	YES	YES	ARV	YES	NO	YES	NOT SURE	NOT SURE	Lack of control over stray dog population
Kalas	ANM		ANM	16	NO	DOG	YES	NO	YES	YES	NO	YES	YES	SPWT	NO	YES	10	NO	YES	10	YES	YES	ARV	YES	NO	YES	NOT SURE	NOT SURE	Lack of awareness
Lasurne	PH		DPHARM	1	NO	DOG	YES	YES	YES	NO	NO	NOT SURE	YES	SPWT	NO	YES	5	NO	NO	NA	YES	YES	ARV	YES	NO	NO	NOT SURE	NOT SURE	Lack of awareness
Lasurne	ANM		ANM	11	NO	DOG	YES	NO	YES	YES	NO	YES	YES	SPWT	NO	YES	5	NO	YES	4	YES	YES	ARV	YES	NO	YES	NOT SURE	NOT SURE	Lack of awareness
Lasurne	GNM		ANM	31	NO	DOG	YES	NO	YES	NO	NO	YES	YES	SPWT	NO	YES	5	YES	YES	10	YES	YES	ARV	YES	YES	YES	NOT SURE	NOT SURE	Lack of awareness
Sanasar	ANM		ANM	32	NO	DOG	YES	NOT SURE	YES	YES	YES	YES	YES	SPWT	NO	YES	10	YES	YES	14	YES	YES	ARV	YES	NO	YES	NOT SURE	NOT SURE	Lack of control over stray dog population
Sanasar	ANM		GRD	13	NO	DOG	YES	NO	YES	YES	NO	YES	YES	SPWT	NO	YES	5	NO	YES	10	YES	YES	ARV	YES	NO	YES	YES	NO	Lack of awareness
Sanasar	MPW		GRD	9	NO	DOG	YES	NO	YES	NO	NO	YES	YES	SPWT	NO	YES	5	NO	YES	10	YES	YES	ARV	YES	NO	YES	YES	NO	Lack of awareness
Katewadi	PH		ANM	8	NO	DOG	YES	NO	YES	NO	NO	YES	YES	SPWT	NO	YES	5	NO	YES	10	YES	YES	ARV	YES	NO	YES	NOT SURE	NOT SURE	Lack of awareness
Katewadi	ANM		GNM	6	NO	DOG	YES	NO	YES	YES	NO	YES	YES	SPWT	NO	YES	5	NO	YES	10	YES	YES	ARV	YES	NO	YES	NOT SURE	NOT SURE	Lack of awareness
Katewadi	GNM		LHV	32	NO	DOG	YES	NO	YES	YES	NO	YES	YES	SPWT	YES	YES	2	NO	YES	10	YES	YES	ARV	YES	NO	YES	NOT SURE	NOT SURE	Lack of awareness
Katewadi	LHV		GNM	20	NO	DOG	YES	NO	YES	NO	NO	YES	YES	SPWT	NO	YES	5	YES	YES	10	YES	YES	ARV	YES	NO	YES	YES	NO	Lack of control over stray dog population
Gojubavi	GNM		GNM	8	NO	DOG	YES	YES	YES	YES	YES	YES	YES	SPWT	NO	YES	5	NO	YES	10	YES	YES	ARV	YES	NO	YES	YES	NO	Lack of awareness
Kedgaon	GNM		GNM	8	NO	DOG	YES	YES	YES	NO	NO	YES	YES	SPWT	NO	YES	2	NO	YES	10	YES	YES	ARV/RIG	YES	NO	YES	YES	NOT SURE	Lack of awareness
Kedgaon	GNM		GRD	3	NO	DOG	YES	YES	YES	YES	YES	YES	YES	SPWT	NO	YES	5	NO	YES	5	YES	YES	ARV/RIG	YES	YES	YES	YES	YES	Lack of awareness
Kedgaon	GNM		ANM	9	NO	DOG	YES	NO	YES	YES	YES	YES	YES	SPWT	NO	YES	5	NO	YES	10	YES	YES	ARV	YES	NO	YES	NOT SURE	NOT SURE	Lack of control over stray dog population
Shirsuphal	ANM		OJT	20	NO	DOG	YES	YES	YES	NO	YES	YES	YES	SPWT	NO	YES	10	YES	YES	10	YES	NO	NA	YES	NO	NO	NOT SURE	NOT SURE	Lack of control over stray dog population
Shirsuphal	OJT		GRD	6	NO	DOG	YES	YES	YES	NO	NO	YES	YES	SPWT	NO	YES	2	NO	YES	15	YES	YES	ARV	NO	NO	YES	NOT SURE	NOT SURE	Lack of control over stray dog population
Loni-Bhapker	LAB TECH		GNM	7	NO	DOG	YES	YES	YES	NO	NO	YES	YES	SPWT	NO	YES	5	NO	YES	10	YES	YES	ARV	NO	NO	YES	NOT SURE	NOT SURE	Lack of control over stray dog population
Loni-Bhapker	GNM		GNM	7	NO	DOG	YES	YES	YES	NO	NO	YES	YES	SPWT	NO	YES	5	NO	YES	10	YES	YES	ARV	NO	NO	YES	NOT SURE	NOT SURE	Lack of control over stray dog population
Loni-Bhapker	GNM		GRD	5	NO	DOG	YES	YES	YES	YES	YES	YES	YES	SPWT	NO	YES	5	NO	YES	7	YES	YES	ARV	YES	NO	NO	NOT SURE	NOT SURE	Non availability of ARV/ PEP/RIG
Parandhare	LAB TECH		DPHARM	34	NO	DOG	YES	YES	YES	YES	NO	YES	YES	SPWT	NO	YES	5	YES	YES	7	YES	YES	ARV	YES	NO	YES	NOT SURE	NOT SURE	Lack of control over stray dog population
Parandhare	PH		ANM	26	NO	DOG	YES	NO	YES	NO	NO	YES	YES	SPWT	NO	NO	2	NO	YES	30	YES	YES	ARV	YES	NO	YES	NOT SURE	NOT SURE	Lack of control over stray dog population
Parandhare	ANM		DPHARM	33	NO	DOG	YES	NO	YES	NO	NO	YES	YES	SPWT	NO	YES	5	NO	YES	15	YES	YES	ARV	YES	NO	YES	NOT SURE	NOT SURE	Lack of control over stray dog population
Sangavi	PH		ANM	19	NO	DOG	YES	NO	YES	YES	NO	YES	YES	SPWT	NO	YES	10	NO	YES	10	YES	YES	ARV	YES	NO	YES	NOT SURE	NOT SURE	Lack of control over stray dog population
Sangavi	ANM		HWT	7	NO	DOG	YES	NO	YES	YES	NO	NO	YES	SPWT	NO	YES	5	NO	YES	180	YES	YES	ARV	YES	NO	YES	NOT SURE	NOT SURE	Lack of awareness
Sangavi	ANM		GNM	20	NO	DOG	YES	NO	YES	NO	NO	YES	YES	SPWT	NO	YES	5	NO	YES	10	YES	YES	ARV/RIG	YES	YES	YES	YES	NO	Lack of awareness
Moregaon	GNM		ANM	6	NO	DOG	YES	NO	YES	YES	NO	YES	YES	SPWT	NO	YES	5	NO	YES	7	YES	YES	ARV	YES	NO	YES	NOT SURE	NOT SURE	Lack of control over stray dog population
Moregaon	LAB TECH		GNM	10	NO	DOG	YES	YES	YES	YES	NO	YES	YES	SPWT	NO	YES	2	NO	YES	10	YES	YES	ARV	YES	NO	YES	NOT SURE	NOT SURE	Lack of control over stray dog population
Moregaon	ANM		GRD	5	NO	DOG	YES	YES	YES	YES	NO	YES	YES	SPWT	NO	YES	2	NO	YES	10	YES	YES	ARV	YES	NO	NO	NOT SURE	NOT SURE	Lack of awareness
Moregaon	GNM		GNM	6	NO	DOG	YES	NO	YES	YES	NO	YES	YES	SPWT	NO	YES	10	NO	YES	10	YES	YES	ARV	YES	NO	YES	NOT SURE	NOT SURE	Lack of awareness
Moregaon	PH		DPHARM	11	NO	DOG	YES	YES	YES	YES	NO	YES	YES	SPWT	NO	YES	5	NO	YES	10	YES	YES	ARV	YES	NO	YES	NOT SURE	NOT SURE	Lack of awareness
Murti	PH		MPHARM	3	NO	DOG	YES	YES	YES	YES	YES	YES	YES	SPWT	NO	YES	2	NO	YES	90	YES	YES	ARV	YES	NO	YES	NOT SURE	NOT SURE	Lack of control over stray dog population
Murti	PH		MSC(BIO)	18	NO	DOG	YES	YES	YES	NO	YES	YES	YES	SPWT	NO	YES	10	NO	YES	45	YES	YES	ARV	YES	NO	NO	NOT SURE	NOT SURE	Lack of awareness
Hol	GNM		GNM	20	NO	DOG	YES	NO	YES	YES	NO	YES	YES	SPWT	NO	YES	2	YES	YES	10	YES	YES	ARV	YES	NO	YES	NOT SURE	NOT SURE	Lack of awareness
Hol	PH		BPHARM	5	NO	DOG	YES	YES	YES	NO	NO	YES	YES	SPWT	NO	YES	2	NO	YES	30	YES	YES	ARV	YES	NO	YES	NOT SURE	NOT SURE	Lack of control over stray dog population
Hol	PH		BPHARM	3	NO	DOG	YES	NO	YES	NO	NO	NO	YES	SPWT	NO	YES	10	NO	YES	7	YES	YES	ARV	YES	NO	YES	NOT SURE	NOT SURE	Lack of control over stray dog population
Hol	LAB TECH		GRD	6	NO	DOG	YES	NO	YES	NO	NO	YES	YES	SPWT	NO	YES	5	NO	YES	30	YES	YES	ARV	YES	NO	NO	NOT SURE	NOT SURE	Lack of awareness
Hol	ANM		ANM	32	NO	DOG	YES	NO	YES	NO	NO	YES	YES	SPWT	NO	YES	5	NO	YES	7	YES	YES	ARV	YES	NO	YES	NOT SURE	NOT SURE	Lack of awareness
Hol	GNM		GNM	4	NO	DOG	YES	NO	YES	YES	YES	YES	YES	SPWT	NO	YES	5	NO	YES	15	YES	YES	ARV	YES	NO	YES	YES	NO	Lack of awareness
Dalaj	GNM		GNM	31	NO	DOG	YES	NO	YES	YES	NO	YES	YES	SPWT	NO	YES	2	NO	YES	10	YES	YES	ARV	YES	NO	YES	NOT SURE	NO	Lack of awareness
Dalaj	GNM		GNM	7	NO	DOG	YES	YES	YES	YES	YES	YES	YES	SPWT	NO	YES	2	NO	YES	10	YES	YES	ARV	YES	NO	YES	YES	NOT SURE	Lack of awareness
Pimpli	GNM
Pimpli	PH
			Code key
			A	What is your highest medical qualification?
			B	How many years have you been working in the health profession?
			C	Have you undergone any special training pertaining to the management of animal bite cases?
			D	Which animal is responsible for the most cases of bite injuries presented to your practice/clinic?
			E	Have you heard of rabies?
			F	Do you think rabies can be spread to another human from a human patient with rabies?
			G	Do you think rabies can be spread through the bite of an animal?
			H	Do you think rabies can be spread through licks or scratches from an animal?
			I	Do you think rabies can be spread through contaminated food or water?
			J	Do you think death is inevitable if a person bitten by a rabid animal develops signs of rabies?
			K	Do you think a person bitten by a rabid animal can be saved from developing rabies?
			L	What is the most common treatment given to a patient bitten by a dog at your clinic?
			M	Do you think the treatment of an animal bite wound with chilli/ turmeric powder is useful?
			N	Do you think washing an animal bite wound with soap/ detergent and water is useful?
			O	When the wound is washed with soap/detergent and water, how long do you think it should take to complete the procedure?
			P	In your clinic would you suture a wound caused by a dog bite?
			Q	Do you think it is important to observe a dog that has bitten someone?
			R	How many days do you think that the dog that has bitten a person or animal should be observed for?
			S	Do you know of treatments that can be given to a person bitten by a rabid animal to prevent rabies?
			T	Are such treatments that can prevent rabies after an animal bite administered at your clinic?
			U	What PEP (Post exposure prophylaxis) is available at your clinic?
			V	Is anti-rabies vaccine (ARV) readily available from the medical stores around this area when required?
			W	Is rabies immunoglobulin (RIG) readily available from the medical stores when required?
			X	Are you aware of the schedule of ARV to follow?
			Y	Do you think RIG should be administered immediately after a person is bitten by an animal?
			Z	Do you think RIG can be administered up to 7 days after exposure?
			AA	In your opinion which is the most important factor that results in failure to control rabies in humans?
			SPWT	Soap and water washing
			ANM	Auxillary Nursing Midwives
			GNM
			DIP
			GRD
			DPHARM
			MPHARM
			MSC(BIO)
			HWT
			LHV
			MPW

## Sheet: Sheet2
APT	A	B	C	D	E	F	G	H	I	J	K	L	M	N	O	P	Q	R	S	T	U	V	W	X	Y	Z	AA	AB	AC	AD	AE
NURSING	NOT-GRADUATE	30	NO	DOG	YES	NO	YES	YES	YES	YES	YES	SPWT	NO	YES	<10-15 min	NO	YES	30	YES	YES	ARV	YES	NO	YES	NS	NS	Lack of awareness	5	A	5	B
NURSING	NOT-GRADUATE	20	NO	DOG	YES	NO	YES	NO	NO	NO	YES	SPWT	NO	YES	<10-15 min	YES	YES	10	YES	YES	ARV	YES	YES	YES	Y	N	Lack of awareness	4	B	7	A
OTH	NOT-GRADUATE	13	NO	DOG	YES	NO	YES	NO	NO	NOT SURE	YES	SPWT	NO	YES	<10-15 min	NO	YES	7	YES	YES	ARV	YES	NO	NO	NS	NS	Lack of vaccinations for FRD	3	B	4	B
OTH	NOT-GRADUATE	16	NO	DOG	YES	NO	YES	YES	NO	YES	YES	SPWT	NO	YES	<10-15 min	NO	YES	14	YES	YES	ARV/RIG	YES	NO	YES	NS	NS	Lack of control over stray dog population	5	A	5	B
OTH	NOT-GRADUATE	8	NO	DOG	YES	NO	YES	YES	NO	NO	YES	SPWT	YES	YES	<10-15 min	YES	YES	3	YES	YES	ARV	YES	YES	YES	NS	NS	Lack of awareness	4	B	7	A
NURSING	NOT-GRADUATE	31	NO	DOG	YES	NO	YES	YES	YES	YES	YES	SPWT	NO	YES	<10-15 min	NO	YES	10	YES	YES	ARV	YES	NO	YES	Y	N	Lack of awareness	6	A	6	B
NURSING	NOT-GRADUATE	15	NO	DOG	YES	NO	YES	NO	NO	YES	YES	SPWT	NO	YES	>10-15 min	YES	YES	30	YES	YES	ARV	YES	NO	YES	Y	N	Lack of control over stray dog population	4	B	7	A
OTH	NOT-GRADUATE	12	NO	DOG	YES	NO	YES	NO	NO	YES	YES	SPWT	NO	YES	<10-15 min	NO	YES	14	YES	YES	ARV	YES	NO	YES	NS	NS	Lack of control over stray dog population	4	B	5	B
OTH	NOT-GRADUATE	22	NO	DOG	YES	NO	YES	NO	NO	YES	YES	SPWT	NO	YES	<10-15 min	NO	YES	14	YES	YES	ARV	YES	NO	YES	NS	NS	Lack of control over stray dog population	4	B	5	B
NURSING	NOT-GRADUATE	31	NO	DOG	YES	NO	YES	YES	NO	YES	YES	SPWT	NO	YES	>10-15 min	YES	YES	7	YES	YES	ARV	YES	NO	YES	NS	N	Lack of control over stray dog population	5	A	6	B
OTH	NOT-GRADUATE	4	NO	DOG	YES	NO	YES	YES	NO	YES	YES	SPWT	NO	YES	<10-15 min	NO	YES	10	YES	YES	ARV	YES	NO	YES	NS	NS	Lack of control over stray dog population	6	A	6	B
NURSING	NOT-GRADUATE	16	NO	DOG	YES	NO	YES	YES	NO	YES	YES	SPWT	NO	YES	>10-15 min	NO	YES	10	YES	YES	ARV	YES	NO	YES	NS	NS	Lack of awareness	6	A	7	A
OTH	NOT-GRADUATE	1	NO	DOG	YES	YES	YES	NO	NO	NOT SURE	YES	SPWT	NO	YES	<10-15 min	NO	NO	30	YES	YES	ARV	YES	NO	NO	NS	NS	Lack of awareness	2	B	3	B
NURSING	NOT-GRADUATE	11	NO	DOG	YES	NO	YES	YES	NO	YES	YES	SPWT	NO	YES	<10-15 min	NO	YES	4	YES	YES	ARV	YES	NO	YES	NS	NS	Lack of awareness	5	A	5	B
NURSING	NOT-GRADUATE	31	NO	DOG	YES	NO	YES	NO	NO	YES	YES	SPWT	NO	YES	<10-15 min	YES	YES	10	YES	YES	ARV	YES	YES	YES	NS	NS	Lack of awareness	5	B	7	A
NURSING	NOT-GRADUATE	32	NO	DOG	YES	NOT SURE	YES	YES	YES	YES	YES	SPWT	NO	YES	>10-15 min	YES	YES	14	YES	YES	ARV	YES	NO	YES	NS	NS	Lack of control over stray dog population	4	A	7	A
NURSING	GRADUATE	13	NO	DOG	YES	NO	YES	YES	NO	YES	YES	SPWT	NO	YES	<10-15 min	NO	YES	10	YES	YES	ARV	YES	NO	YES	Y	N	Lack of awareness	6	A	6	B
OTH	GRADUATE	9	NO	DOG	YES	NO	YES	NO	NO	YES	YES	SPWT	NO	YES	<10-15 min	NO	YES	10	YES	YES	ARV	YES	NO	YES	Y	N	Lack of awareness	5	B	6	B
OTH	NOT-GRADUATE	8	NO	DOG	YES	NO	YES	NO	NO	YES	YES	SPWT	NO	YES	<10-15 min	NO	YES	10	YES	YES	ARV	YES	NO	YES	NS	NS	Lack of awareness	4	B	6	B
NURSING	NOT-GRADUATE	6	NO	DOG	YES	NO	YES	YES	NO	YES	YES	SPWT	NO	YES	<10-15 min	NO	YES	10	YES	YES	ARV	YES	NO	YES	NS	NS	Lack of awareness	6	A	6	B
NURSING	GRADUATE	32	NO	DOG	YES	NO	YES	YES	NO	YES	YES	SPWT	YES	YES	<10-15 min	NO	YES	10	YES	YES	ARV	YES	NO	YES	NS	NS	Lack of awareness	6	A	7	A
OTH	NOT-GRADUATE	20	NO	DOG	YES	NO	YES	NO	NO	YES	YES	SPWT	NO	YES	<10-15 min	YES	YES	10	YES	YES	ARV	YES	NO	YES	Y	N	Lack of control over stray dog population	5	B	7	A
NURSING	NOT-GRADUATE	8	NO	DOG	YES	YES	YES	YES	YES	YES	YES	SPWT	NO	YES	<10-15 min	NO	YES	10	YES	YES	ARV	YES	NO	YES	Y	N	Lack of awareness	5	A	6	B
NURSING	NOT-GRADUATE	8	NO	DOG	YES	YES	YES	NO	NO	YES	YES	SPWT	NO	YES	<10-15 min	NO	YES	10	YES	YES	ARV/RIG	YES	NO	YES	Y	NS	Lack of awareness	4	A	7	A
NURSING	GRADUATE	3	NO	DOG	YES	YES	YES	YES	YES	YES	YES	SPWT	NO	YES	<10-15 min	NO	YES	5	YES	YES	ARV/RIG	YES	YES	YES	Y	Y	Lack of awareness	4	A	6	B
NURSING	NOT-GRADUATE	9	NO	DOG	YES	NO	YES	YES	YES	YES	YES	SPWT	NO	YES	<10-15 min	NO	YES	10	YES	YES	ARV	YES	NO	YES	NS	NS	Lack of control over stray dog population	6	A	6	B
NURSING	NOT-GRADUATE	20	NO	DOG	YES	YES	YES	NO	YES	YES	YES	SPWT	NO	YES	>10-15 min	YES	YES	10	YES	NO	NA	YES	NO	NO	NS	NS	Lack of control over stray dog population	4	A	7	A
OTH	GRADUATE	6	NO	DOG	YES	YES	YES	NO	NO	YES	YES	SPWT	NO	YES	<10-15 min	NO	YES	15	YES	YES	ARV	NO	NO	YES	NS	NS	Lack of control over stray dog population	3	A	5	B
OTH	NOT-GRADUATE	7	NO	DOG	YES	YES	YES	NO	NO	YES	YES	SPWT	NO	YES	<10-15 min	NO	YES	10	YES	YES	ARV	NO	NO	YES	NS	NS	Lack of control over stray dog population	4	A	6	B
NURSING	NOT-GRADUATE	7	NO	DOG	YES	YES	YES	NO	NO	YES	YES	SPWT	NO	YES	<10-15 min	NO	YES	10	YES	YES	ARV	NO	NO	YES	NS	NS	Lack of control over stray dog population	4	A	6	B
NURSING	GRADUATE	5	NO	DOG	YES	YES	YES	YES	YES	YES	YES	SPWT	NO	YES	<10-15 min	NO	YES	7	YES	YES	ARV	YES	NO	NO	NS	NS	Non availability of ARV/ PEP/RIG	4	A	4	B
OTH	NOT-GRADUATE	34	NO	DOG	YES	YES	YES	YES	NO	YES	YES	SPWT	NO	YES	<10-15 min	YES	YES	7	YES	YES	ARV	YES	NO	YES	NS	NS	Lack of control over stray dog population	4	A	6	B
OTH	NOT-GRADUATE	26	NO	DOG	YES	NO	YES	NO	NO	YES	YES	SPWT	NO	NO	<10-15 min	NO	YES	30	YES	YES	ARV	YES	NO	YES	NS	NS	Lack of control over stray dog population	4	B	4	B
NURSING	NOT-GRADUATE	33	NO	DOG	YES	NO	YES	NO	NO	YES	YES	SPWT	NO	YES	<10-15 min	NO	YES	15	YES	YES	ARV	YES	NO	YES	NS	NS	Lack of control over stray dog population	4	B	5	B
OTH	NOT-GRADUATE	19	NO	DOG	YES	NO	YES	YES	NO	YES	YES	SPWT	NO	YES	>10-15 min	NO	YES	10	YES	YES	ARV	YES	NO	YES	NS	NS	Lack of control over stray dog population	6	A	7	A
NURSING	NOT-GRADUATE	7	NO	DOG	YES	NO	YES	YES	NO	NO	YES	SPWT	NO	YES	<10-15 min	NO	YES	180	YES	YES	ARV	YES	NO	YES	NS	NS	Lack of awareness	4	B	5	B
NURSING	NOT-GRADUATE	20	NO	DOG	YES	NO	YES	NO	NO	YES	YES	SPWT	NO	YES	<10-15 min	NO	YES	10	YES	YES	ARV/RIG	YES	YES	YES	Y	N	Lack of awareness	5	B	6	B
NURSING	NOT-GRADUATE	6	NO	DOG	YES	NO	YES	YES	NO	YES	YES	SPWT	NO	YES	<10-15 min	NO	YES	7	YES	YES	ARV	YES	NO	YES	NS	NS	Lack of control over stray dog population	5	A	5	B
OTH	NOT-GRADUATE	10	NO	DOG	YES	YES	YES	YES	NO	YES	YES	SPWT	NO	YES	<10-15 min	NO	YES	10	YES	YES	ARV	YES	NO	YES	NS	NS	Lack of control over stray dog population	5	A	6	B
NURSING	GRADUATE	5	NO	DOG	YES	YES	YES	YES	NO	YES	YES	SPWT	NO	YES	<10-15 min	NO	YES	10	YES	YES	ARV	YES	NO	NO	NS	NS	Lack of awareness	5	A	5	B
NURSING	NOT-GRADUATE	6	NO	DOG	YES	NO	YES	YES	NO	YES	YES	SPWT	NO	YES	>10-15 min	NO	YES	10	YES	YES	ARV	YES	NO	YES	NS	NS	Lack of awareness	6	A	7	A
OTH	NOT-GRADUATE	11	NO	DOG	YES	YES	YES	YES	NO	YES	YES	SPWT	NO	YES	<10-15 min	NO	YES	10	YES	YES	ARV	YES	NO	YES	NS	NS	Lack of awareness	5	A	6	B
OTH	GRADUATE	3	NO	DOG	YES	YES	YES	YES	YES	YES	YES	SPWT	NO	YES	<10-15 min	NO	YES	90	YES	YES	ARV	YES	NO	YES	NS	NS	Lack of control over stray dog population	4	A	5	B
OTH	GRADUATE	18	NO	DOG	YES	YES	YES	NO	YES	YES	YES	SPWT	NO	YES	>10-15 min	NO	YES	45	YES	YES	ARV	YES	NO	NO	NS	NS	Lack of awareness	3	A	5	B
NURSING	NOT-GRADUATE	20	NO	DOG	YES	NO	YES	YES	NO	YES	YES	SPWT	NO	YES	<10-15 min	YES	YES	10	YES	YES	ARV	YES	NO	YES	NS	NS	Lack of awareness	6	A	7	A
OTH	GRADUATE	5	NO	DOG	YES	YES	YES	NO	NO	YES	YES	SPWT	NO	YES	<10-15 min	NO	YES	30	YES	YES	ARV	YES	NO	YES	NS	NS	Lack of control over stray dog population	3	A	5	B
OTH	GRADUATE	3	NO	DOG	YES	NO	YES	NO	NO	NO	YES	SPWT	NO	YES	>10-15 min	NO	YES	7	YES	YES	ARV	YES	NO	YES	NS	NS	Lack of control over stray dog population	3	B	6	B
OTH	GRADUATE	6	NO	DOG	YES	NO	YES	NO	NO	YES	YES	SPWT	NO	YES	<10-15 min	NO	YES	30	YES	YES	ARV	YES	NO	NO	NS	NS	Lack of awareness	4	B	4	B
NURSING	NOT-GRADUATE	32	NO	DOG	YES	NO	YES	NO	NO	YES	YES	SPWT	NO	YES	<10-15 min	NO	YES	7	YES	YES	ARV	YES	NO	YES	NS	NS	Lack of awareness	4	B	5	B
NURSING	NOT-GRADUATE	4	NO	DOG	YES	NO	YES	YES	YES	YES	YES	SPWT	NO	YES	<10-15 min	NO	YES	15	YES	YES	ARV	YES	NO	YES	Y	N	Lack of awareness	4	A	5	B
NURSING	NOT-GRADUATE	31	NO	DOG	YES	NO	YES	YES	NO	YES	YES	SPWT	NO	YES	<10-15 min	NO	YES	10	YES	YES	ARV	YES	NO	YES	NS	N	Lack of awareness	6	A	5	B
NURSING	NOT-GRADUATE	7	NO	DOG	YES	YES	YES	YES	YES	YES	YES	SPWT	NO	YES	<10-15 min	NO	YES	10	YES	YES	ARV	YES	NO	YES	Y	NS	Lack of awareness	5	A	7	A
NURSING	NOT-GRADUATE	25	NO	DOG	YES	NO	NO	YES	NO	YES	NO	SPWT	NO	YES	<10-15 min	YES	YES	10	YES	YES	ARV	YES	NO	YES	Y	N	Lack of control over stray dog population	4	B	7	A
OTH	NOT-GRADUATE	7	NO	DOG	YES	YES	NO	NO	YES	YES	NO	SPWT	NO	YES	<10-15 min	NO	YES	7	YES	YES	ARV	YES	NO	YES	Y	N	Lack of awareness	3	A	5	B
			CODE KEY
			APT	Appointment
			OTH	Others
			A	What is your highest medical qualification?
			B	How many years have you been working in the health profession?
			C	Have you undergone any special training pertaining to the management of animal bite cases?
			D	Which animal is responsible for the most cases of bite injuries presented to your practice/clinic?
			E	Have you heard of rabies?
			F	Do you think rabies can be spread to another human from a human patient with rabies?
			G	Do you think rabies can be spread through the bite of an animal?
			H	Do you think rabies can be spread through licks or scratches from an animal?
			I	Do you think rabies can be spread through contaminated food or water?
			J	Do you think death is inevitable if a person bitten by a rabid animal develops signs of rabies?
			K	Do you think a person bitten by a rabid animal can be saved from developing rabies?
			L	What is the most common treatment given to a patient bitten by a dog at your clinic?
			M	Do you think the treatment of an animal bite wound with chilli/ turmeric powder is useful?
			N	Do you think washing an animal bite wound with soap/ detergent and water is useful?
			O	When the wound is washed with soap/detergent and water, how long do you think it should take to complete the procedure?
			P	In your clinic would you suture a wound caused by a dog bite?
			Q	Do you think it is important to observe a dog that has bitten someone?
			R	How many days do you think that the dog that has bitten a person or animal should be observed for?
			S	Do you know of treatments that can be given to a person bitten by a rabid animal to prevent rabies?
			T	Are such treatments that can prevent rabies after an animal bite administered at your clinic?
			U	What PEP (Post exposure prophylaxis) is available at your clinic?
			V	Is anti-rabies vaccine (ARV) readily available from the medical stores around this area when required?
			W	Is rabies immunoglobulin (RIG) readily available from the medical stores when required?
			X	Are you aware of the schedule of ARV to follow?
			Y	Do you think RIG should be administered immediately after a person is bitten by an animal?
			Z	Do you think RIG can be administered up to 7 days after exposure?
			AA	In your opinion which is the most important factor that results in failure to control rabies in humans?
			AB	Knowledge score of the participants
			AC	knowledgeable/not knowledgeable
			AD	Practices score
			AE	favourable practices/unfavourable practices
			SPWT	Soap and water washing
